# Supplementary material for: A Proteomics-Based Approach Identifies the NEDD4 Adaptor NDFIP2 as an Important Regulator of Ifitm3 Levels
Source: Viruses. 2023 Sep 26;15(10):1993. doi: 10.3390/v15101993 (PMC10611234; doi:10.3390/v15101993)
Supplement: Supplementary file 1 [file viruses-15-01993-s001.zip]

Archive with 2 entries (2 files):
- Supplementary Figures revised.pdf
- Table S1.xlsx
